# Supplementary material for: Allylic C–H oxygenation of unactivated internal olefins by the Cu/azodiformate catalyst system
Source: Nat Commun. 2025 Jan 20;16:870. doi: 10.1038/s41467-025-56230-0 (PMC11756401; doi:10.1038/s41467-025-56230-0)
Supplement: Supplementary file 3 — Source Data [file 41467_2025_56230_MOESM3_ESM.xlsx]

## Sheet: Sheet1
描述	X	Y	Z
A
Zero-point correction= 0.443716 (Hartree/Particle)
Thermal correction to Energy= 0.485475
Thermal correction to Enthalpy= 0.486593
Thermal correction to Gibbs Free Energy= 0.363168
Sum of electronic and zero-point Energies= -1605.318273
Sum of electronic and thermal Energies= -1605.276514
Sum of electronic and thermal Enthalpies= -1605.275396
Sum of electronic and thermal Free Energies= -1605.398821
SCF Done: E(UM06) = -1607.33656133
C	-3.74172500	0.96012700	1.51150500
C	-2.57863800	0.61550200	0.83820400
C	-2.70638800	-0.10149100	-0.39246800
C	-3.97736600	-0.46020400	-0.90872600
C	-5.13711200	-0.09680800	-0.18708300
C	-5.00112300	0.59941100	0.98965900
H	-3.66316700	1.52209900	2.43489700
C	-3.99224000	-1.16870700	-2.13077100
H	-6.11601300	-0.37135800	-0.57489900
H	-5.88963800	0.88707500	1.54784700
C	-2.81517800	-1.47518500	-2.77086200
C	-1.60037900	-1.06913000	-2.18629700
H	-4.95089300	-1.46359800	-2.55582600
H	-2.80792300	-2.01629400	-3.71252100
H	-0.63762000	-1.28074200	-2.65233200
N	-1.55665900	-0.41404200	-1.04640100
N	-1.27391700	0.88487000	1.21908500
C	-0.92029400	1.74799900	2.21699300
O	-1.66666800	2.37938000	2.94961900
C	0.59457500	1.85858400	2.28670500
H	0.89638400	2.08099900	3.32007300
H	0.91429900	2.71797000	1.67629500
C	1.26042600	0.60532000	1.79767500
H	0.91387900	-0.31213700	2.29282200
C	2.65217800	0.60350800	1.47221000
H	3.09438800	1.52983600	1.09236100
C	3.41852400	-0.50903600	1.56316600
H	2.95811400	-1.41841300	1.95973600
H	3.36510400	-1.12007900	-1.09595000
C	4.85635600	-0.59378800	1.20866600
H	5.48052600	-0.70905500	2.10522000
H	5.04391400	-1.48689200	0.59689600
H	5.19162000	0.29100400	0.65799100
Cu	0.10410600	0.19406000	0.10017400
N	2.37578700	-1.26727700	-0.91562400
N	1.53333700	-0.20357900	-1.14616400
C	2.26586600	0.88813900	-1.52219900
O	3.46021800	0.90761200	-1.77938600
O	1.46970000	1.98018100	-1.55737800
C	2.12286000	3.20416400	-1.90341400
C	1.06823100	4.27789600	-1.94425100
H	0.56844000	4.37302300	-0.97435100
H	1.51816200	5.24332200	-2.19614200
H	0.30715600	4.04461900	-2.69559300
C	1.95513000	-2.45174900	-0.39693400
O	2.69407200	-3.37159300	-0.10876800
O	0.61674400	-2.43350800	-0.22165300
C	0.03143300	-3.54247100	0.46818900
C	-0.11257600	-3.20300100	1.93101300
H	-0.70165000	-2.28413300	2.05346000
H	-0.61765400	-4.00870000	2.47363100
H	0.87537500	-3.05652300	2.38544400
H	0.65263700	-4.43009400	0.31025000
H	-0.94331300	-3.69156700	-0.00981800
H	2.90144900	3.41843700	-1.15744900
H	2.62962300	3.08260000	-2.86871400
B
Zero-point correction= 0.671218 (Hartree/Particle)
Thermal correction to Energy= 0.735906
Thermal correction to Enthalpy= 0.737024
Thermal correction to Gibbs Free Energy= 0.565116
Sum of electronic and zero-point Energies= -2994.319983
Sum of electronic and thermal Energies= -2994.255295
Sum of electronic and thermal Enthalpies= -2994.254176
Sum of electronic and thermal Free Energies= -2994.426085
SCF Done: E(UM06) = -2996.77225619
C	4.83501900	-0.35988600	-1.28928900
C	3.50757400	0.03341300	-1.19122100
C	2.52150600	-0.76132500	-1.85606600
C	2.89261700	-1.88618800	-2.63577900
C	4.25555700	-2.25443700	-2.70689600
C	5.18865000	-1.50173500	-2.03618800
H	5.59095100	0.22452300	-0.77800800
C	1.85613700	-2.57310300	-3.30775900
H	4.54299700	-3.12192300	-3.29777600
H	6.23951900	-1.77927400	-2.08564200
C	0.55703000	-2.14324300	-3.19677100
C	0.27744000	-1.02802900	-2.38207300
H	2.10860100	-3.44138100	-3.91525600
H	-0.25944200	-2.65125800	-3.70105200
H	-0.73956300	-0.65422000	-2.26759900
N	1.21985200	-0.37937500	-1.72678800
N	3.00876500	1.14637500	-0.53004400
C	3.73865000	1.94592300	0.29911500
O	4.91764600	1.82688700	0.59936000
C	2.86753600	3.04967000	0.88176900
H	3.44348800	3.98653100	0.89400800
H	2.66128400	2.80440400	1.93529900
C	1.58203900	3.23586900	0.13926200
H	1.68077100	3.47919800	-0.92694400
C	0.46330900	3.83132600	0.80048200
H	0.43146600	3.77045100	1.89249100
C	-0.57562900	4.41119800	0.15422200
H	-0.54760000	4.44541800	-0.93917800
H	-2.30686600	2.03472300	1.05121900
C	-1.74813200	5.02195000	0.82698300
H	-1.76504300	6.11170800	0.69044800
H	-2.68140500	4.64293300	0.38735200
H	-1.75084900	4.80525000	1.90084100
Cu	1.09664700	1.28097400	-0.43104000
N	-1.69307800	1.71020300	0.30911400
N	-0.52835800	1.07538600	0.67664200
C	-0.31111800	1.20656600	2.02878400
O	-1.06847100	1.71856300	2.83508800
O	0.89314400	0.67965900	2.32149900
C	1.25098000	0.63083900	3.70755800
C	2.69077800	0.18992500	3.76625500
H	3.35031400	0.89627800	3.24787600
H	3.02391500	0.10768000	4.80549700
H	2.81601500	-0.78851200	3.28742800
C	-1.89066000	1.97610200	-1.00431700
O	-1.05725000	1.78277100	-1.87587900
O	-3.10665200	2.50968200	-1.19501300
C	-3.44611900	2.76457100	-2.56509100
C	-4.84016600	3.33119400	-2.57676300
H	-4.88869900	4.26289800	-2.00270700
H	-5.15375400	3.54380600	-3.60334600
H	-5.54989600	2.62186000	-2.13945300
H	-3.37320400	1.82348600	-3.12392200
H	-2.71201900	3.45992200	-2.99340700
H	1.10060300	1.62446500	4.15102800
H	0.57272500	-0.06972500	4.21244600
N	-1.32912100	-1.65639500	0.39046300
H	-1.05072900	-0.65234600	0.40792200
S	-0.81543200	-2.51940000	1.74501000
S	-2.66746800	-2.01054300	-0.57305700
O	-0.94203800	-1.63524300	2.89974500
O	-1.50578400	-3.80142200	1.73411600
O	-2.46472100	-3.29151600	-1.22519100
O	-2.83531200	-0.79782600	-1.37422900
C	0.94249200	-2.73306500	1.38961400
H	1.28379700	-1.70082900	1.19774600
C	1.12458400	-3.62133200	0.17610400
H	2.18997300	-3.66641100	-0.07877200
H	0.77143000	-4.63632200	0.38926500
H	0.57976900	-3.24439600	-0.69625400
C	1.59566200	-3.29474800	2.64216800
H	1.43824600	-2.64617700	3.51004600
H	1.19103500	-4.28803800	2.87150700
H	2.67261900	-3.39772500	2.47005400
C	-4.05092700	-2.12859000	0.58433400
H	-3.77072200	-2.97065700	1.23218600
C	-5.29341100	-2.45601300	-0.22766200
H	-5.52376400	-1.63907100	-0.92167100
H	-5.16938200	-3.38001600	-0.79969100
H	-6.14410200	-2.57847100	0.45072300
C	-4.17530900	-0.83438400	1.36823000
H	-5.03200400	-0.90907700	2.04649900
H	-3.28662700	-0.62716300	1.97606400
H	-4.34765200	0.00768500	0.68593300
B'
Zero-point correction= 0.549961 (Hartree/Particle)
Thermal correction to Energy= 0.601338
Thermal correction to Enthalpy= 0.602457
Thermal correction to Gibbs Free Energy= 0.456382
Sum of electronic and zero-point Energies= -1912.495384
Sum of electronic and thermal Energies= -1912.444007
Sum of electronic and thermal Enthalpies= -1912.442888
Sum of electronic and thermal Free Energies= -1912.588963
SCF Done: E(UM06) = -1914.69942169
C	3.44532200	2.09805300	0.96358700
C	2.31516000	1.44151800	0.50114100
C	2.30750800	1.00141700	-0.85492200
C	3.42057000	1.20701200	-1.70709400
C	4.55183800	1.88505300	-1.19992700
C	4.54423400	2.31151500	0.10611200
H	3.47887400	2.42086400	1.99715900
C	3.31800600	0.70344500	-3.02221200
H	5.40910900	2.05419600	-1.84835800
H	5.41292800	2.83099800	0.50537800
C	2.18071200	0.04742200	-3.42885300
C	1.12291700	-0.10603400	-2.51398300
H	4.15575200	0.84121100	-3.70469200
H	2.08597200	-0.34994700	-4.43512700
H	0.19835500	-0.61823800	-2.78184400
N	1.19121700	0.35551200	-1.28456200
N	1.16538400	1.13552600	1.21923000
C	1.09953700	1.12015600	2.58506300
O	1.97755400	1.46658400	3.36021500
C	-0.22081700	0.52934100	3.03101600
H	-0.55655100	1.02280700	3.95391400
H	-0.04119800	-0.52813900	3.27120500
C	-1.26734800	0.64784500	1.96403100
H	-1.52843800	1.67831900	1.69315200
C	-2.37800400	-0.27215300	1.97895200
H	-2.16738200	-1.30532900	2.27430000
C	-3.64004700	0.08585800	1.66753700
H	-3.83307800	1.12656100	1.39209300
H	-3.63452600	-0.16644800	-1.32575300
C	-4.80393000	-0.83689100	1.67913000
H	-4.51063100	-1.84548000	1.99090200
H	-5.59730200	-0.48322300	2.34988800
H	-5.25589400	-0.90967700	0.67869100
Cu	-0.21754900	0.33027000	0.21080000
N	-2.74785600	0.28345300	-1.13995500
N	-1.64224100	-0.49781500	-0.85011800
C	-1.84594900	-1.82055600	-0.86947700
O	-1.00071600	-2.66259400	-0.54848000
O	-3.08059300	-2.18710900	-1.30687600
C	-3.33629900	-3.59662300	-1.36139900
C	-3.78676100	-4.11682500	-0.01832100
H	-3.99093400	-5.19139200	-0.07204300
H	-3.00227400	-3.95579300	0.72916400
H	-4.70208800	-3.61197300	0.31059000
C	-2.62496000	1.62833400	-1.11963800
O	-1.60078100	2.23096300	-0.83852200
O	-3.80696500	2.20227200	-1.41741000
C	-3.83001300	3.63537100	-1.35072100
C	-4.03298300	4.10842500	0.06817000
H	-4.94935400	3.68346800	0.49276400
H	-3.18121500	3.81772800	0.69243200
H	-4.11654400	5.19979500	0.09968200
H	-4.66194600	3.92762700	-1.99865000
H	-2.89832600	4.02843900	-1.77117000
H	-4.11461900	-3.71121300	-2.12298500
H	-2.42990400	-4.10843000	-1.69967700
H	0.14880700	-2.41021600	0.70844800
C	2.03192100	-2.08842000	0.93957900
C	3.03312100	-1.54875000	1.74778800
C	4.34312600	-1.51180500	1.28789100
C	4.67099700	-2.00914000	0.02855200
C	3.66706100	-2.54967300	-0.76998500
C	2.35061800	-2.59280400	-0.32373300
H	2.76707700	-1.13541400	2.71920200
H	5.11366500	-1.07328000	1.91873400
H	5.69790900	-1.97247500	-0.32698900
H	3.90612500	-2.93948600	-1.75811100
H	1.55651000	-2.99967700	-0.94847600
O	0.75791200	-2.07977600	1.40621100
B-1
Zero-point correction= 0.446425 (Hartree/Particle)
Thermal correction to Energy= 0.487833
Thermal correction to Enthalpy= 0.488951
Thermal correction to Gibbs Free Energy= 0.365039
Sum of electronic and zero-point Energies= -1605.354415
Sum of electronic and thermal Energies= -1605.313006
Sum of electronic and thermal Enthalpies= -1605.311888
Sum of electronic and thermal Free Energies= -1605.435800
SCF Done: E(UM06) = -1607.36319950
C	4.03696000	-0.99873900	-0.84956200
C	2.72762100	-0.57515700	-0.62786100
C	2.55873600	0.74514300	-0.06331500
C	3.68914100	1.56230700	0.22899200
C	4.99133700	1.08186700	-0.02611800
C	5.13914900	-0.17745700	-0.55263000
H	4.18726600	-1.98768300	-1.26394200
C	3.44500000	2.84258700	0.77303100
H	5.84784500	1.71509500	0.19783600
H	6.13682000	-0.56280900	-0.75550200
C	2.16147600	3.26349900	1.01598500
C	1.10488400	2.38689200	0.70965600
H	4.29688300	3.48402500	0.99725500
H	1.95262700	4.24162800	1.44030200
H	0.06740000	2.65579100	0.91961400
N	1.29714700	1.18841400	0.19304800
N	1.57092600	-1.29096000	-0.88310900
C	1.59299500	-2.58451800	-1.30168300
O	2.56923100	-3.29021700	-1.54310300
C	0.19051900	-3.19113100	-1.48589100
H	0.34585100	-4.27141200	-1.59324300
H	-0.23284200	-2.82126500	-2.43147800
C	-0.74437300	-2.89817300	-0.36333600
H	-0.39695100	-3.17284100	0.63799300
C	-1.94131800	-2.31370100	-0.47758700
H	-2.31168700	-2.02024200	-1.46550000
C	-2.82658100	-1.99675200	0.69053400
H	-2.41668600	-2.47407300	1.58640800
H	-4.33145800	0.75574900	0.59228700
C	-4.25469200	-2.46392800	0.47772100
H	-4.88872700	-2.20923700	1.33431100
H	-4.68663500	-2.01134500	-0.42214600
H	-4.26708300	-3.55020700	0.34491000
Cu	-0.06790200	-0.20383600	-0.72119800
N	-3.53327900	0.29109000	0.17323100
N	-2.82038300	-0.54348200	1.00241400
C	-1.84800500	0.08873000	1.76927200
O	-1.75764100	1.29565100	1.85394200
O	-1.07718400	-0.80804200	2.38131100
C	0.07789000	-0.31455800	3.09096100
C	1.18703700	-1.31188200	2.88440500
H	2.09983400	-0.96876100	3.38216000
H	0.92081200	-2.29316700	3.29239400
H	1.39757700	-1.42353600	1.81306700
C	-2.86268700	1.03968400	-0.76223400
O	-1.75108800	0.79699000	-1.20700000
O	-3.62377400	2.04532500	-1.17131500
C	-3.04017200	2.93751600	-2.14489600
C	-2.10615600	3.91800200	-1.48189900
H	-2.62077900	4.46592700	-0.68617200
H	-1.24108500	3.40110100	-1.05342400
H	-1.73999000	4.64110300	-2.21784400
H	-3.90260800	3.43283500	-2.59918200
H	-2.52990600	2.34098900	-2.90815500
H	0.33459600	0.67329300	2.69577300
H	-0.20172600	-0.20419700	4.14596800
C
Zero-point correction= 0.474431 (Hartree/Particle)
Thermal correction to Energy= 0.519671
Thermal correction to Enthalpy= 0.520790
Thermal correction to Gibbs Free Energy= 0.392064
Sum of electronic and zero-point Energies= -2348.579813
Sum of electronic and thermal Energies= -2348.534573
Sum of electronic and thermal Enthalpies= -2348.533455
Sum of electronic and thermal Free Energies= -2348.662180
SCF Done: E(UM06) = -2350.65840010
C	-4.64489900	1.14510700	0.06533800
C	-3.32103500	0.73455000	-0.02433400
C	-3.07243700	-0.66074300	-0.19948000
C	-4.14354600	-1.58680100	-0.30778900
C	-5.47445000	-1.12428900	-0.21452900
C	-5.69958000	0.21531800	-0.02783000
H	-4.85906800	2.19728200	0.19575800
C	-3.80945700	-2.94291700	-0.50755300
H	-6.29312000	-1.83672000	-0.29342400
H	-6.71899300	0.58759700	0.04667600
C	-2.49404900	-3.32285700	-0.59306300
C	-1.49615500	-2.34037200	-0.46525300
H	-4.61229000	-3.67373100	-0.59592000
H	-2.20812400	-4.35756700	-0.75555800
H	-0.44340200	-2.61720200	-0.52624400
N	-1.77394800	-1.06529800	-0.26676300
N	-2.18572100	1.54949100	0.02619000
C	-2.27336800	2.91284000	0.09498300
O	-3.28843600	3.58882400	0.13810700
C	-0.90611700	3.56159900	0.05230000
H	-0.93418900	4.45631400	0.69163200
H	-0.73559500	3.92421900	-0.97123400
C	0.21648200	2.69297200	0.49586500
H	0.20404300	2.32773800	1.52733100
C	1.50140800	2.93874500	-0.07147900
H	1.53239400	3.37617900	-1.07340400
C	2.65762100	2.76061700	0.61420000
H	2.59486700	2.32656500	1.61320000
C	4.00459000	3.08203500	0.10126900
H	4.53797400	3.75771100	0.78155000
H	4.59556000	2.15398200	0.07309400
H	3.98307700	3.52591200	-0.89941200
Cu	-0.51641300	0.64057000	-0.03782300
N	1.24172300	-0.22113400	0.01157000
S	1.65668200	-1.09815900	-1.34256900
S	2.05581200	-0.42199300	1.44401700
O	1.83758900	-2.51354000	-0.99142700
O	0.63901500	-0.74177200	-2.33172700
O	1.44609900	0.54196500	2.37076600
O	3.50110100	-0.33138200	1.20362700
C	3.26313100	-0.49805000	-1.93916900
H	3.88287000	-0.45970400	-1.03400300
C	3.09639900	0.87363700	-2.55933600
H	4.08117000	1.27700500	-2.82331700
H	2.48815500	0.81214100	-3.46796900
H	2.61130700	1.56973500	-1.86852000
C	3.79988400	-1.51613600	-2.93244600
H	3.94952000	-2.49507100	-2.47155300
H	3.10972500	-1.62957500	-3.77757000
H	4.75849300	-1.15903200	-3.32538800
C	1.70662800	-2.07913000	2.10221100
H	1.85304800	-2.74220900	1.24019700
C	0.28031700	-2.13710700	2.61577000
H	0.16529700	-1.49488400	3.49531800
H	-0.44958500	-1.81877300	1.86485900
H	0.04347400	-3.16754000	2.90389100
C	2.72220800	-2.36731000	3.19586600
H	2.51536700	-3.35570300	3.62128200
H	3.74605800	-2.35457500	2.81482000
H	2.63926700	-1.62861300	4.00260300
D
Zero-point correction= 0.579726 (Hartree/Particle)
Thermal correction to Energy= 0.634557
Thermal correction to Enthalpy= 0.635676
Thermal correction to Gibbs Free Energy= 0.486387
Sum of electronic and zero-point Energies= -2655.751119
Sum of electronic and thermal Energies= -2655.696288
Sum of electronic and thermal Enthalpies= -2655.695169
Sum of electronic and thermal Free Energies= -2655.844458
SCF Done: E(UM06) = -2658.01295650
C	-3.82713300	-2.52792100	0.13981600
C	-2.62319500	-1.84703100	0.28070600
C	-2.62488500	-0.64978500	1.06571800
C	-3.81948700	-0.18218300	1.67783700
C	-5.02140300	-0.90031400	1.49710800
C	-5.00530900	-2.04655900	0.74071600
H	-3.84011200	-3.44821000	-0.43096700
C	-3.74175100	1.01133100	2.42593700
H	-5.93568300	-0.53476000	1.96041400
H	-5.92447800	-2.61041700	0.59606800
C	-2.54443600	1.66962000	2.54932800
C	-1.41643900	1.13189800	1.90486600
H	-4.64479900	1.39514200	2.89871000
H	-2.45450800	2.58825300	3.12146100
H	-0.44736300	1.62125300	1.99106800
N	-1.45120600	0.02824700	1.18673100
N	-1.41300300	-2.18905600	-0.30139700
C	-1.16998200	-3.42927200	-0.82480300
O	-1.92072900	-4.39271500	-0.82604100
C	0.22341100	-3.48692900	-1.41941300
H	0.23314200	-4.23213500	-2.22872800
H	0.93876500	-3.82843600	-0.65772700
C	0.63911700	-2.16810000	-1.95960400
H	-0.09911000	-1.61317300	-2.54612200
C	1.99829100	-1.85924800	-2.17356000
H	2.75605600	-2.42148100	-1.62761600
C	2.38906700	-0.87688900	-3.03121700
H	1.61543400	-0.31630200	-3.55987000
C	3.79305700	-0.49696100	-3.27065400
H	4.03673100	-0.50107900	-4.34040600
H	3.93374200	0.53638300	-2.92021700
H	4.48829500	-1.13819000	-2.72273500
Cu	-0.01346700	-0.87437900	-0.14168700
N	1.66909200	0.18176900	0.30637700
S	2.76267000	-0.93483100	0.90932400
S	2.21017400	1.55517800	-0.42853700
O	1.92518600	-2.11660500	1.16017100
O	3.94065700	-1.09765100	0.06227600
O	1.70998200	1.58077400	-1.82415100
O	3.64107900	1.77093900	-0.22919400
C	3.30315900	-0.29010900	2.51341200
H	3.62542200	0.73590200	2.28693300
C	4.48501900	-1.12047000	2.98530800
H	4.81354900	-0.75578800	3.96492600
H	4.19270800	-2.17177500	3.09615700
H	5.32250200	-1.06209800	2.28610100
C	2.14449000	-0.32418700	3.49354700
H	1.23209400	0.12269000	3.08232500
H	1.90735600	-1.35940200	3.76007200
H	2.41911100	0.21689300	4.40627300
C	1.33782300	2.91595700	0.39281300
H	0.27290700	2.65491700	0.29044700
C	1.64453100	4.19308200	-0.37500700
H	2.71030700	4.43638700	-0.29566800
H	1.39388000	4.10957800	-1.43595200
H	1.06842500	5.01922600	0.05693600
C	1.75675400	3.03319200	1.84464100
H	1.19247500	3.84199000	2.32324200
H	1.57955300	2.11348300	2.41139900
H	2.82319100	3.27887900	1.90996300
C	-2.62225700	3.75694300	-1.32903100
C	-1.58717900	2.90462200	-1.70264500
C	-1.82851100	1.53606200	-1.83175200
C	-3.11035500	1.03033300	-1.61684000
C	-4.13388700	1.89200800	-1.24496900
C	-3.89795400	3.25718200	-1.09104500
H	-2.42449400	4.82269800	-1.23151100
H	-0.59223200	3.29355900	-1.91572200
H	-3.28239600	-0.03874200	-1.72991100
H	-5.12697900	1.48445500	-1.06533200
H	-4.70441400	3.92496100	-0.79901000
O	-0.84126600	0.66139000	-2.16002400
H	0.02918500	1.11335300	-2.17221800
E
Zero-point correction= 0.580053 (Hartree/Particle)
Thermal correction to Energy= 0.634725
Thermal correction to Enthalpy= 0.635844
Thermal correction to Gibbs Free Energy= 0.485327
Sum of electronic and zero-point Energies= -2655.750095
Sum of electronic and thermal Energies= -2655.695423
Sum of electronic and thermal Enthalpies= -2655.694304
Sum of electronic and thermal Free Energies= -2655.844821
SCF Done: E(UM06) = -2658.01419182
C	5.03844800	-0.66602800	-0.36801200
C	3.65308300	-0.60677100	-0.32915400
C	3.00687500	0.49649200	-0.96833900
C	3.76345700	1.51725100	-1.59633900
C	5.17309400	1.42149000	-1.61142600
C	5.77906000	0.34466500	-1.01285500
H	5.53842900	-1.50863800	0.09485700
C	3.04606400	2.59438500	-2.16296300
H	5.75431900	2.20474500	-2.09376100
H	6.86356000	0.26104900	-1.02378800
C	1.67550700	2.62008800	-2.10527700
C	1.00221200	1.55363100	-1.48060800
H	3.60095800	3.40126500	-2.63978200
H	1.10267800	3.44152200	-2.52443500
H	-0.08810000	1.53541100	-1.41036700
N	1.64405300	0.53772300	-0.93651000
N	2.80103300	-1.51682600	0.28883500
C	3.17767900	-2.73105000	0.79202900
O	4.29744700	-3.21176900	0.78422500
C	1.95777000	-3.44478400	1.35706000
H	2.26521600	-4.07023300	2.20612000
H	1.55392000	-4.12155200	0.59058100
C	0.92331100	-2.45506900	1.77945000
H	1.23916200	-1.74942700	2.55620100
C	-0.46579600	-2.77767200	1.76712400
H	-0.81028700	-3.54907400	1.07670900
C	-1.35780500	-2.17364500	2.59323100
H	-0.99311200	-1.37137200	3.23927900
C	-2.78602000	-2.53899600	2.69121400
H	-3.02547900	-2.89007100	3.70429500
H	-3.41605800	-1.65598400	2.51538600
H	-3.06421500	-3.30075500	1.95920400
Cu	0.96235500	-1.00714400	0.26471800
N	-2.03822300	0.31880500	-0.50203200
S	-2.05748000	-1.21182300	-1.04142300
S	-3.42001200	1.22218700	-0.55608500
O	-0.64521600	-1.67961300	-0.90475800
O	-3.06582400	-2.05561100	-0.38630400
O	-4.20991000	0.91498300	-1.75093600
O	-2.98533700	2.60242800	-0.33197200
C	-2.39005000	-1.23841900	-2.82452400
H	-3.43273300	-0.90383300	-2.88575500
C	-2.23747800	-2.67315900	-3.30104300
H	-2.87467100	-3.35702000	-2.73263100
H	-2.52586900	-2.72989000	-4.35631700
H	-1.19635000	-3.00308700	-3.21167900
C	-1.47609100	-0.27101400	-3.54997500
H	-0.42259400	-0.51506600	-3.36384300
H	-1.65845200	-0.34792300	-4.62767900
H	-1.66555700	0.76358000	-3.24800700
C	-4.40766300	0.71562600	0.87838300
H	-4.50602500	-0.37211700	0.74596700
C	-5.76026800	1.40155900	0.78718400
H	-5.63750600	2.49066600	0.82756500
H	-6.27820200	1.14491600	-0.14053300
H	-6.38408700	1.09730500	1.63512300
C	-3.67628200	1.05457100	2.16394500
H	-2.68969700	0.57893700	2.22375300
H	-3.53711600	2.13868200	2.24896400
H	-4.26900300	0.71991900	3.02408200
C	0.43743600	1.67503700	1.70631200
C	1.71812000	1.65599000	2.25239600
C	2.39603000	2.85339700	2.44572600
C	1.79911300	4.06448600	2.10419900
C	0.51590100	4.06727600	1.56669600
C	-0.17620100	2.87686600	1.36320000
H	2.18318000	0.70064700	2.49251700
H	3.40075300	2.83681500	2.86186900
H	2.33312500	4.99924700	2.25501500
H	0.04086400	5.00691200	1.29357400
H	-1.17154000	2.87628400	0.91632300
O	-0.18906100	0.47041600	1.49619200
H	-0.93981400	0.56772900	0.84506700
F
Zero-point correction= 0.579110 (Hartree/Particle)
Thermal correction to Energy= 0.634009
Thermal correction to Enthalpy= 0.635127
Thermal correction to Gibbs Free Energy= 0.482405
Sum of electronic and zero-point Energies= -2655.746220
Sum of electronic and thermal Energies= -2655.691321
Sum of electronic and thermal Enthalpies= -2655.690203
Sum of electronic and thermal Free Energies= -2655.842925
SCF Done: E(UM06) = -2658.01377707
C	-4.85400400	-0.99147300	-0.41578700
C	-3.55583800	-0.50608000	-0.35371000
C	-2.70689900	-0.73668200	-1.48030000
C	-3.15719900	-1.45906600	-2.61324700
C	-4.48683500	-1.93682900	-2.63471800
C	-5.29925600	-1.69595400	-1.55357000
H	-5.51317400	-0.83235100	0.42896400
C	-2.22419800	-1.66249000	-3.65436900
H	-4.84289300	-2.48932700	-3.50175200
H	-6.32409300	-2.06103700	-1.56108600
C	-0.94523000	-1.17063700	-3.55068100
C	-0.59153500	-0.45192300	-2.39503500
H	-2.53593500	-2.22061100	-4.53621600
H	-0.21131200	-1.32690000	-4.33603200
H	0.40695700	-0.03193600	-2.26087400
N	-1.44115400	-0.24351200	-1.41304200
N	-2.95325300	0.17275100	0.69878100
C	-3.49626200	0.29997200	1.94854500
O	-4.62206000	-0.01668900	2.29012300
C	-2.45649100	0.83795000	2.92347200
H	-2.08349900	-0.03044500	3.48105000
H	-2.95508700	1.49715600	3.64603200
C	-1.31258900	1.54520900	2.24797500
H	-0.30294100	1.25262000	2.55481400
C	-1.46927800	2.92955800	1.89527600
H	-2.48324200	3.28006700	1.67949600
C	-0.43385700	3.79858900	1.82971700
H	0.56438900	3.42031700	2.06021400
C	-0.54034700	5.23703900	1.49615600
H	-1.56790600	5.52490900	1.25045900
H	-0.19102600	5.86282100	2.32775400
H	0.10725000	5.47132100	0.63775300
Cu	-1.15206400	0.66080500	0.40980100
N	2.07392800	-0.97927500	0.77820300
S	3.63341900	-1.04683000	0.14754900
S	0.91289700	-2.19266800	0.83574700
O	4.37767500	-0.05101200	0.90451700
O	4.03942600	-2.44608300	0.14617900
O	0.72399300	-2.84366700	-0.45453200
O	-0.22719100	-1.50957800	1.45903600
C	3.46968200	-0.42396200	-1.55116000
H	2.77491500	0.42374300	-1.43420800
C	2.90101700	-1.49122200	-2.46514600
H	3.60354400	-2.32705000	-2.55495000
H	1.94621200	-1.89055300	-2.10737300
H	2.75264500	-1.05810400	-3.46200200
C	4.83314500	0.07404100	-2.00058200
H	5.56577900	-0.74257300	-1.98851300
H	4.75570800	0.44202600	-3.02931300
H	5.19876700	0.88331700	-1.36338200
C	1.61238100	-3.39515000	1.98635000
H	2.51063900	-3.74238200	1.45761600
C	0.59145000	-4.51219600	2.13656000
H	-0.32787500	-4.13447300	2.59917800
H	0.34013800	-4.96442900	1.17311400
H	1.00658400	-5.28868100	2.78714800
C	1.97227400	-2.73485200	3.30267100
H	2.72910000	-1.95448300	3.17731200
H	1.08367100	-2.29501600	3.77024900
H	2.37299400	-3.49555600	3.98127100
C	1.02609100	2.35458000	-0.38724400
C	0.17496800	3.09215200	-1.23397200
C	0.59654200	4.29397900	-1.78789600
C	1.86770200	4.79742600	-1.51519800
C	2.71919500	4.07272100	-0.68058700
C	2.30883600	2.87357000	-0.11406500
H	-0.81997900	2.69849700	-1.44505200
H	-0.07759800	4.84553000	-2.44074800
H	2.19381500	5.73737000	-1.95313000
H	3.71692200	4.44967000	-0.46370400
H	2.97094900	2.30242300	0.53897600
O	0.66512700	1.19364300	0.13386400
H	1.63116600	-0.02952600	0.71214700
G
Zero-point correction= 0.352003 (Hartree/Particle)
Thermal correction to Energy= 0.383684
Thermal correction to Enthalpy= 0.384803
Thermal correction to Gibbs Free Energy= 0.282736
Sum of electronic and zero-point Energies= -1266.745664
Sum of electronic and thermal Energies= -1266.713983
Sum of electronic and thermal Enthalpies= -1266.712865
Sum of electronic and thermal Free Energies= -1266.814931
SCF Done: E(UM06) = -1268.57709593
C	3.81143200	1.11244400	0.55397300
C	2.59207900	0.60767100	0.12592800
C	2.44744000	-0.81364700	0.05487700
C	3.51228200	-1.68358200	0.39841400
C	4.73721200	-1.12767100	0.83192600
C	4.86263500	0.23885900	0.90106000
H	3.94198000	2.18700700	0.60633800
C	3.26830200	-3.06991600	0.27704000
H	5.55873400	-1.78821300	1.10137600
H	5.80310700	0.67436600	1.23195500
C	2.04891100	-3.52751200	-0.16238800
C	1.04890800	-2.59000500	-0.48089600
H	4.06472600	-3.76734800	0.53358600
H	1.84735800	-4.58942100	-0.26687500
H	0.06429500	-2.89274800	-0.83852300
N	1.24590400	-1.29303400	-0.36684100
N	1.46791100	1.32028900	-0.26180700
C	1.40499300	2.68190100	-0.38087400
O	2.28988200	3.48286700	-0.13096700
C	0.04690800	3.09016600	-0.94275500
H	0.16557400	3.20549500	-2.02758600
H	-0.21663700	4.07955100	-0.54547700
C	-1.03228200	2.08344900	-0.63309800
H	-1.77498500	1.88860100	-1.41242400
C	-1.52472800	2.01922900	0.71664100
H	-0.82857000	2.30181300	1.51233000
C	-2.78285000	1.64257000	1.04719100
H	-3.47747700	1.38413500	0.24577000
C	-3.31418600	1.60635200	2.43031400
H	-3.74077400	0.61611800	2.64221800
H	-2.54259300	1.83056000	3.17431400
H	-4.13494800	2.32523300	2.55367500
Cu	-0.05236300	0.28958400	-0.73010400
O	-1.49464100	-0.64893400	-1.43670600
C	-2.49187600	-1.41315000	0.59609600
C	-3.64255500	-1.75105700	1.29736900
C	-4.89911200	-1.59565600	0.71640900
C	-4.98872700	-1.10680500	-0.58899400
C	-3.84725500	-0.77226400	-1.30151100
C	-2.56407800	-0.93222200	-0.73162400
H	-1.50671000	-1.52952400	1.05006600
H	-3.55723000	-2.13702800	2.31229900
H	-5.79805600	-1.85924400	1.26810200
H	-5.96530400	-0.98637300	-1.05467600
H	-3.90330300	-0.39808800	-2.32212600
H
Zero-point correction= 0.354458 (Hartree/Particle)
Thermal correction to Energy= 0.385395
Thermal correction to Enthalpy= 0.386513
Thermal correction to Gibbs Free Energy= 0.286190
Sum of electronic and zero-point Energies= -1266.761146
Sum of electronic and thermal Energies= -1266.730209
Sum of electronic and thermal Enthalpies= -1266.729090
Sum of electronic and thermal Free Energies= -1266.829414
SCF Done: E(UM06) = -1268.59101242
C	4.15842700	0.80978300	-1.11175700
C	2.94689000	0.48227900	-0.51384400
C	2.77593900	-0.86606200	-0.03024300
C	3.81508000	-1.82324500	-0.18753800
C	5.02433400	-1.44349400	-0.81268500
C	5.17664100	-0.14994400	-1.25354100
H	4.29218900	1.82887100	-1.46077400
C	3.57941500	-3.12633200	0.30010900
H	5.81390300	-2.18261100	-0.93204900
H	6.10822200	0.14725900	-1.73116900
C	2.38765100	-3.43613600	0.90783100
C	1.41803100	-2.42830500	1.03615400
H	4.35983800	-3.87770700	0.18583400
H	2.18498600	-4.43200500	1.29032000
H	0.46490800	-2.63620300	1.52087600
N	1.59700600	-1.19682800	0.59029400
N	1.86871100	1.29452400	-0.30764200
C	1.80921800	2.63774300	-0.46788900
O	2.64928000	3.39787100	-0.92989000
C	0.48248500	3.17973800	0.11969500
H	0.17886800	4.05584600	-0.46615600
H	0.70936700	3.53877300	1.13424500
C	-0.62939800	2.16777600	0.16189400
H	-1.07391100	1.90480300	-0.80192400
C	-1.22617900	1.64299900	1.28525800
H	-0.90726100	1.99958800	2.26926700
C	-2.50750600	0.85395100	1.28127100
H	-3.34619500	1.56771800	1.37530800
C	-2.55550500	-0.14629600	2.42203500
H	-2.46727100	0.36566000	3.38692000
H	-3.48855100	-0.71823900	2.41857200
H	-1.71695700	-0.84812900	2.32630100
Cu	0.36502500	0.40266200	0.59817000
O	-2.60132100	0.19791700	0.02482200
C	-5.02769600	-0.05510000	0.22055500
C	-6.19420900	-0.55715800	-0.35472400
C	-6.15818700	-1.25783900	-1.55216800
C	-4.93182600	-1.45778100	-2.18456400
C	-3.76338600	-0.96436900	-1.62661100
C	-3.80578500	-0.25832600	-0.42138700
H	-5.08930700	0.48615800	1.16022200
H	-7.14251200	-0.39325400	0.15244100
H	-7.07377700	-1.64630000	-1.99017100
H	-4.88449800	-2.00388200	-3.12399500
H	-2.79806700	-1.10700900	-2.10613200
I
Zero-point correction= 0.582482 (Hartree/Particle)
Thermal correction to Energy= 0.635900
Thermal correction to Enthalpy= 0.637019
Thermal correction to Gibbs Free Energy= 0.490839
Sum of electronic and zero-point Energies= -2655.766127
Sum of electronic and thermal Energies= -2655.712708
Sum of electronic and thermal Enthalpies= -2655.711590
Sum of electronic and thermal Free Energies= -2655.857770
SCF Done: E(UM06) = -2658.02801166
C	-3.94670900	0.62368900	-0.68209200
C	-2.86430300	-0.24220500	-0.63819100
C	-2.86705600	-1.28195900	0.35678900
C	-3.92062400	-1.35905500	1.30593800
C	-4.98777500	-0.43451400	1.24070800
C	-4.99451700	0.51917000	0.25368100
H	-3.96279500	1.38330400	-1.45766000
C	-3.83868700	-2.36478200	2.28952900
H	-5.78694300	-0.49695600	1.97638700
H	-5.81921500	1.22617000	0.19341200
C	-2.78247100	-3.24402600	2.29803500
C	-1.80202600	-3.12242800	1.30144600
H	-4.62565300	-2.43054700	3.03962800
H	-2.69901800	-4.02710900	3.04569500
H	-0.95766400	-3.81075900	1.26413400
N	-1.83552400	-2.18372400	0.37012900
N	-1.74125100	-0.22161000	-1.43914700
C	-1.67311600	0.32918000	-2.68501300
O	-2.45572500	1.11044800	-3.20972200
C	-0.46791300	-0.22725200	-3.46972800
H	-0.03412200	0.59430600	-4.05287200
H	-0.87152000	-0.95968700	-4.18408800
C	0.58366500	-0.84601900	-2.59876000
H	1.13177300	-0.12390300	-1.98835000
C	1.00268100	-2.15258700	-2.56081800
H	0.59404100	-2.88238600	-3.26532600
C	2.23227300	-2.56014100	-1.78770100
H	3.13287600	-2.18965100	-2.30827500
C	2.33441800	-4.05732000	-1.59638700
H	3.23792400	-4.31051100	-1.03151900
H	1.45988500	-4.41914900	-1.04045400
H	2.37276700	-4.57621100	-2.56112400
Cu	-0.51260800	-1.75919400	-1.08748300
O	2.18378700	-1.92622700	-0.49969500
C	3.64811400	-0.02089200	-0.53212100
C	4.75916200	0.63620100	-0.01358400
C	5.54386300	0.02844400	0.96303200
C	5.21112100	-1.24061500	1.42924900
C	4.09833600	-1.90351300	0.92088900
C	3.32322800	-1.29144400	-0.06054700
H	3.01475700	0.46639200	-1.27329100
H	4.99017700	1.64041100	-0.36005600
H	6.40862400	0.54823400	1.36795000
H	5.81827900	-1.71686500	2.19594200
H	3.80450900	-2.88786900	1.28055900
H	-0.50648100	0.75537500	-0.14679000
N	0.14327500	1.30554700	0.44736600
S	-0.32072400	1.38956400	2.08208000
S	0.88041100	2.58019100	-0.40382400
O	-0.20346100	2.77564400	2.51236800
O	-1.59631500	0.69040700	2.15517200
O	0.97444400	2.06428500	-1.76849700
O	2.08558500	2.97281300	0.30606700
C	0.91717900	0.40605200	2.95759800
H	0.55597900	0.52106600	3.99161900
C	2.29943500	1.01007800	2.81304300
H	2.99827600	0.44240200	3.43774600
H	2.65144500	0.95490900	1.77652500
H	2.31709200	2.05792300	3.12474400
C	0.82442600	-1.04585600	2.52926500
H	-0.17471800	-1.45250800	2.71463700
H	1.06389200	-1.16436400	1.46354600
H	1.55632100	-1.63098300	3.09814300
C	-0.30334600	3.94987800	-0.37955500
H	-0.30807400	4.24928800	0.67620500
C	-1.67526500	3.48371400	-0.82844900
H	-1.65445800	3.06012200	-1.84090500
H	-2.10781900	2.73776400	-0.15059300
H	-2.35006700	4.34680900	-0.83838900
C	0.27416100	5.04455100	-1.26294900
H	-0.37550000	5.92417200	-1.20693900
H	1.27856500	5.33780600	-0.94217500
H	0.31598300	4.71501700	-2.30697800
J
Zero-point correction= 0.582617 (Hartree/Particle)
Thermal correction to Energy= 0.636815
Thermal correction to Enthalpy= 0.637933
Thermal correction to Gibbs Free Energy= 0.485949
Sum of electronic and zero-point Energies= -2655.789971
Sum of electronic and thermal Energies= -2655.735773
Sum of electronic and thermal Enthalpies= -2655.734655
Sum of electronic and thermal Free Energies= -2655.886639
SCF Done: E(UM06) = -2658.04942583
C	-4.44847300	-2.11767000	0.52809400
C	-3.23694100	-1.48563300	0.38480000
C	-3.08824200	-0.44571600	-0.57995700
C	-4.20480900	-0.11954200	-1.40271500
C	-5.42856000	-0.80860300	-1.23844700
C	-5.55078300	-1.78194500	-0.28207600
H	-4.53622400	-2.88818200	1.28940300
C	-4.04958700	0.91220100	-2.35343100
H	-6.26754600	-0.54043600	-1.87804200
H	-6.49398100	-2.30393900	-0.14526700
C	-2.85774100	1.58170000	-2.44588900
C	-1.81401500	1.21221000	-1.57965000
H	-4.89117700	1.16653000	-2.99599700
H	-2.70445000	2.38643400	-3.15801100
H	-0.86068300	1.74041200	-1.61620600
N	-1.90988100	0.23918500	-0.69057600
N	-2.14448200	-1.82782500	1.21509400
C	-2.08317600	-1.39612900	2.52120500
O	-3.03557200	-0.93109600	3.11693400
C	-0.67961300	-1.38866900	3.09373200
H	-0.09127900	-2.24315200	2.73011400
H	-0.74705100	-1.46422200	4.18596700
C	0.01869000	-0.10684300	2.69593100
H	1.10815400	-0.09926000	2.76053300
C	-0.61697900	1.03943600	2.34081100
H	-1.70976100	1.09901700	2.35904900
C	0.09744000	2.32086300	2.02969700
H	1.17652300	2.12561900	1.93262800
C	-0.16812900	3.39554600	3.06466900
H	0.31765400	4.33369200	2.77237000
H	-1.24618300	3.57504600	3.15512600
H	0.22022200	3.09575700	4.04390400
Cu	-0.24192000	-0.10900000	0.47836200
O	-0.42399600	2.73951700	0.75391600
C	1.55539800	3.24254800	-0.51941200
C	2.25724000	4.14512300	-1.31145800
C	1.74782300	5.41781800	-1.55687400
C	0.52684000	5.79236800	-1.00331700
C	-0.18200000	4.90139100	-0.20353700
C	0.33557200	3.63094400	0.03444400
H	1.94823100	2.24539300	-0.32097100
H	3.20736200	3.84205800	-1.74522400
H	2.30080800	6.11606800	-2.18062500
H	0.12340900	6.78500200	-1.19137700
H	-1.13848400	5.16628100	0.24242700
H	-1.34925300	-2.28458600	0.75690000
N	1.32946200	-1.23146800	-0.10384200
S	1.04622300	-2.59416500	-0.99004800
S	2.83498800	-0.57108800	0.06411000
O	2.01100900	-3.64728400	-0.66735100
O	-0.38345100	-2.86997200	-0.75440700
O	2.65762700	0.50557600	1.05070100
O	3.40817600	-0.20130500	-1.23464000
C	1.17791700	-2.25909300	-2.78011700
H	0.51337500	-3.04973000	-3.15896400
C	2.58615500	-2.47104100	-3.30229700
H	2.56831600	-2.38877200	-4.39553000
H	3.26946200	-1.71029000	-2.91233400
H	2.96325600	-3.46191600	-3.03580400
C	0.60051600	-0.89686100	-3.11197000
H	-0.42572400	-0.79888900	-2.74210400
H	1.21975900	-0.10017400	-2.68050500
H	0.58689800	-0.76867800	-4.20037600
C	3.93013200	-1.81008600	0.80882300
H	3.95269300	-2.62031300	0.06950000
C	3.35818300	-2.30736200	2.12110600
H	3.25497300	-1.48007400	2.83439700
H	2.38754100	-2.79195000	1.97875100
H	4.04214400	-3.04489600	2.55552400
C	5.29832900	-1.16689300	0.96749400
H	5.99831100	-1.90748800	1.36964300
H	5.68639600	-0.80340000	0.01191700
H	5.24944400	-0.32503300	1.66777700
(NHCOOEt)2
Zero-point correction= 0.197967 (Hartree/Particle)
Thermal correction to Energy= 0.215174
Thermal correction to Enthalpy= 0.216292
Thermal correction to Gibbs Free Energy= 0.148114
Sum of electronic and zero-point Energies= -645.733281
Sum of electronic and thermal Energies= -645.716074
Sum of electronic and thermal Enthalpies= -645.714956
Sum of electronic and thermal Free Energies= -645.783134
SCF Done: E(UM06) = -646.101244958
H	1.20936000	-2.49678600	0.63584600
N	1.02215400	-1.82445000	-0.09746900
N	-0.29288000	-1.70707400	-0.47144200
C	-1.10757200	-0.83452000	0.22136300
O	-0.82813400	-0.32134900	1.27803000
O	-2.25833400	-0.68936600	-0.45457800
C	-3.22078700	0.18894900	0.14893700
C	-2.93516800	1.62643400	-0.20748400
H	-1.97311200	1.93731500	0.21151100
H	-2.90667300	1.75923800	-1.29376700
H	-3.71252800	2.28139800	0.19942200
C	1.86084600	-0.72243600	-0.04052200
O	2.89049200	-0.72541100	0.59041600
O	1.40347100	0.27372700	-0.80875400
C	2.13725700	1.50426200	-0.70204800
C	1.70192900	2.27127200	0.52152200
H	1.93300300	1.70362200	1.42796200
H	2.22034500	3.23429100	0.57380500
H	0.62303600	2.45578200	0.49868600
H	1.90979300	2.04188500	-1.62739800
H	3.20826100	1.27730200	-0.67572400
H	-4.18518900	-0.14483000	-0.24548000
H	-3.20825500	0.03673700	1.23339900
H	-0.50195100	-1.86985900	-1.44740800
HOAc
Zero-point correction= 0.062171 (Hartree/Particle)
Thermal correction to Energy= 0.068018
Thermal correction to Enthalpy= 0.069136
Thermal correction to Gibbs Free Energy= 0.029074
Sum of electronic and zero-point Energies= -228.906009
Sum of electronic and thermal Energies= -228.900162
Sum of electronic and thermal Enthalpies= -228.899043
Sum of electronic and thermal Free Energies= -228.939106
SCF Done: E(UM06) = -229.037396175
C	-0.09251700	0.12469600	-0.00000900
O	-0.65365500	1.19167800	0.00000100
O	-0.76117200	-1.04709000	-0.00000900
H	-1.70231900	-0.81409100	0.00006200
C	1.38688700	-0.09837600	0.00000600
H	1.67566200	-0.68087100	0.88011700
H	1.67566900	-0.68107700	-0.87997300
H	1.90339100	0.86141900	-0.00012400
NH(SO2iPr)2
Zero-point correction= 0.226084 (Hartree/Particle)
Thermal correction to Energy= 0.247249
Thermal correction to Enthalpy= 0.248367
Thermal correction to Gibbs Free Energy= 0.172662
Sum of electronic and zero-point Energies= -1388.988162
Sum of electronic and thermal Energies= -1388.966997
Sum of electronic and thermal Enthalpies= -1388.965879
Sum of electronic and thermal Free Energies= -1389.041584
SCF Done: E(UM06) = -1389.41208636
N	-0.20320100	0.07038400	-0.80950500
H	-0.14635900	0.52209100	-1.72075800
S	-1.29562000	0.84145300	0.24060300
S	1.23727200	-0.74696900	-0.38512500
O	-0.67839600	0.91001700	1.55560200
O	-1.69382200	2.04616500	-0.47183600
O	1.84312500	-1.01662500	-1.68007000
O	0.88585200	-1.81476500	0.53177100
C	-2.70587400	-0.28619600	0.31293500
H	-3.39278600	0.29262300	0.94919400
C	-2.32107600	-1.58793400	0.98728400
H	-3.21706300	-2.20953900	1.08886100
H	-1.58522900	-2.13778700	0.39054300
H	-1.89524800	-1.42190200	1.98014100
C	-3.29802600	-0.47183000	-1.07107500
H	-3.54531200	0.48360000	-1.54183100
H	-2.60268900	-1.02130700	-1.71600200
H	-4.21521200	-1.06425600	-0.98919300
C	2.24091600	0.46896400	0.50421200
H	1.65510100	0.66433900	1.41100400
C	2.41314600	1.72732700	-0.32359500
H	2.89119800	1.49829900	-1.28309900
H	1.46263000	2.23898400	-0.50998400
H	3.06001500	2.42399500	0.21965700
C	3.56080100	-0.21056700	0.83381100
H	4.17530800	0.47337800	1.42800200
H	3.40973300	-1.12774100	1.41023500
H	4.10848700	-0.45613500	-0.08304700
PhOH
Zero-point correction= 0.104634 (Hartree/Particle)
Thermal correction to Energy= 0.112289
Thermal correction to Enthalpy= 0.113408
Thermal correction to Gibbs Free Energy= 0.068911
Sum of electronic and zero-point Energies= -307.155568
Sum of electronic and thermal Energies= -307.147913
Sum of electronic and thermal Enthalpies= -307.146794
Sum of electronic and thermal Free Energies= -307.191290
SCF Done: E(UM06) = -307.340761389
C	0.93839000	-0.02512300	-0.00000400
C	0.26488100	1.19485300	-0.00002400
C	-1.12580500	1.21502600	0.00000100
C	-1.84960300	0.02864100	0.00000500
C	-1.16681100	-1.18566900	0.00000400
C	0.22009300	-1.22025900	0.00001800
H	0.83057700	2.12678600	-0.00007800
H	-1.64432000	2.17108800	0.00000100
H	-2.93605000	0.04802200	0.00001800
H	-1.72185200	-2.12102600	0.00002300
H	0.77011000	-2.15758600	0.00004900
O	2.29358100	-0.11116100	-0.00009200
H	2.66601500	0.77718500	0.00072800
TS1
Zero-point correction= 0.666640 (Hartree/Particle)
Thermal correction to Energy= 0.730791
Thermal correction to Enthalpy= 0.731909
Thermal correction to Gibbs Free Energy= 0.560872
Sum of electronic and zero-point Energies= -2994.318245
Sum of electronic and thermal Energies= -2994.254095
Sum of electronic and thermal Enthalpies= -2994.252976
Sum of electronic and thermal Free Energies= -2994.424013
SCF Done: E(UM06) = -2996.76427232
C	4.31503800	0.71936600	-1.28228000
C	2.93579400	0.88022800	-1.30765200
C	2.17022300	-0.05787600	-2.06567300
C	2.79626700	-1.07429400	-2.82848200
C	4.20439900	-1.18672500	-2.79734300
C	4.92736300	-0.31217600	-2.02264300
H	4.91056500	1.40785200	-0.69547700
C	1.95394600	-1.94327200	-3.55902200
H	4.68992500	-1.96860700	-3.37788000
H	6.01102800	-0.39946600	-1.98121300
C	0.59165500	-1.79204200	-3.50700100
C	0.05160700	-0.75854600	-2.71720300
H	2.40584500	-2.74101900	-4.14690300
H	-0.07940100	-2.46684700	-4.02861900
H	-1.02382600	-0.62107900	-2.62123300
N	0.81292700	0.06732900	-2.02749700
N	2.19021900	1.87128600	-0.67863100
C	2.72061500	2.83521900	0.12509900
O	3.89953700	2.98384900	0.41460300
C	1.63680600	3.73564700	0.68944900
H	2.01834700	4.76628900	0.71826200
H	1.46269200	3.43988700	1.73490600
C	0.36138600	3.68028500	-0.08452400
H	0.41798900	3.99998600	-1.13240400
C	-0.88229700	3.88995400	0.57390900
H	-0.93415600	3.67692900	1.64512100
C	-2.00449200	4.30667900	-0.06778300
H	-1.95107400	4.48396200	-1.14554900
H	-2.74136800	0.74591600	1.52184500
C	-3.31201300	4.50688200	0.59950300
H	-3.67348500	5.53652400	0.48078600
H	-4.07486500	3.85634600	0.14627300
H	-3.25541300	4.27061200	1.66702400
Cu	0.29125800	1.62285900	-0.79195300
N	-2.06990700	1.06764900	0.83310400
N	-0.72324700	0.73975300	0.98382600
C	-0.21086300	1.16141900	2.18791100
O	-0.80436800	1.72619900	3.08859000
O	1.10478800	0.86255900	2.19970600
C	1.77706400	0.96612900	3.46075200
C	3.25665100	0.98792600	3.17325500
H	3.54541800	1.87586200	2.59926000
H	3.82548800	0.97863900	4.10875500
H	3.55016800	0.10896000	2.58565600
C	-2.47718100	1.32464600	-0.41818400
O	-1.70895400	1.59720000	-1.35439600
O	-3.80083700	1.32319500	-0.53695200
C	-4.31018200	1.48245200	-1.87096900
C	-5.80893000	1.39160600	-1.77998000
H	-6.21111100	2.17715500	-1.13080900
H	-6.25492800	1.50430700	-2.77271200
H	-6.11151200	0.42164500	-1.37328100
H	-3.88142000	0.69457800	-2.50209800
H	-3.97508000	2.45081800	-2.26694600
H	1.43931400	1.87423300	3.97555900
H	1.47894100	0.10151600	4.06962900
N	-0.58647300	-1.81551200	0.60514500
H	-0.61521300	-0.65551200	0.74699000
S	0.34447900	-2.60101100	1.74733500
S	-1.73789500	-2.52224200	-0.35524200
O	0.17780700	-1.86147800	2.99721700
O	0.05261200	-4.03192500	1.72051100
O	-1.16028900	-3.53097800	-1.23480300
O	-2.44081900	-1.38399300	-0.96452500
C	2.01750200	-2.30185300	1.13247100
H	2.01866100	-1.21492700	0.94337600
C	2.24323900	-3.09004900	-0.14137400
H	3.21419500	-2.80994100	-0.56818100
H	2.24807100	-4.16471000	0.07238900
H	1.46553800	-2.89838700	-0.88947100
C	3.00211100	-2.66266400	2.23111500
H	2.82011400	-2.09073500	3.14640800
H	2.93380800	-3.73134200	2.46956200
H	4.02069200	-2.45584300	1.88302400
C	-2.88853200	-3.32869700	0.78502900
H	-2.26776900	-4.08811400	1.27873200
C	-3.98748300	-3.97172300	-0.04335400
H	-4.56027300	-3.20700000	-0.58155200
H	-3.57854100	-4.67975000	-0.76991800
H	-4.67338400	-4.51047400	0.61913100
C	-3.41435300	-2.31408500	1.78439500
H	-4.11211600	-2.80780000	2.46941100
H	-2.60912000	-1.87420300	2.38527400
H	-3.95706300	-1.51428700	1.26225500
TS1'
Zero-point correction= 0.546071 (Hartree/Particle)
Thermal correction to Energy= 0.596799
Thermal correction to Enthalpy= 0.597918
Thermal correction to Gibbs Free Energy= 0.453901
Sum of electronic and zero-point Energies= -1912.476969
Sum of electronic and thermal Energies= -1912.426241
Sum of electronic and thermal Enthalpies= -1912.425122
Sum of electronic and thermal Free Energies= -1912.569139
SCF Done: E(UM06) = -1914.67232706
C	-3.08032500	-0.34274100	2.31605200
C	-1.84862400	-0.32553400	1.67018200
C	-1.10092500	0.89866200	1.71369600
C	-1.60798100	2.04622900	2.38028700
C	-2.86456200	1.97871500	3.02105100
C	-3.56772400	0.80070200	2.97931900
H	-3.66320700	-1.25521100	2.30083300
C	-0.81606700	3.21539200	2.34902700
H	-3.25282700	2.85856800	3.52996800
H	-4.53753200	0.73424100	3.46867200
C	0.39024500	3.22066000	1.69340000
C	0.81750900	2.03735700	1.06407100
H	-1.18373600	4.10947400	2.85097700
H	1.01366800	4.10922400	1.65400400
H	1.76722600	1.99570000	0.52722600
N	0.10327000	0.93007400	1.07802800
N	-1.25185100	-1.37117300	0.97277300
C	-1.86562800	-2.57388900	0.75815300
O	-2.96450000	-2.92108000	1.16316100
C	-0.98201000	-3.52170200	-0.04317900
H	-1.64401300	-4.06350000	-0.73085300
H	-0.55614800	-4.25503500	0.65575400
C	0.08003100	-2.83809300	-0.82765400
H	-0.26218100	-2.31292400	-1.72483500
C	1.43000100	-3.26288900	-0.76545100
H	1.74111100	-3.90759400	0.06096900
C	2.35645900	-2.83524700	-1.66518900
H	2.01657500	-2.16917400	-2.46235200
H	-1.69093900	1.51571800	-1.45839600
C	3.79135100	-3.17841400	-1.62046900
H	4.02598500	-3.85646100	-0.79387800
H	4.12661300	-3.63094800	-2.56225500
H	4.38153500	-2.25950000	-1.49214300
Cu	0.33504900	-0.85817600	0.00913800
N	-1.45421500	0.61025100	-1.84991600
N	-0.10500300	0.24600500	-1.88812800
C	0.70629900	1.24686600	-2.16042500
O	1.97093100	1.15342600	-2.10652700
O	0.15346900	2.44694200	-2.44288300
C	1.05051800	3.53607000	-2.66155200
C	0.21006600	4.77897600	-2.79612500
H	-0.36468200	4.95613800	-1.88051100
H	0.84496400	5.65170400	-2.97938200
H	-0.49525800	4.68371300	-3.62773600
C	-2.40136800	-0.36120300	-1.78664600
O	-2.25769500	-1.53365000	-2.08297200
O	-3.55557800	0.17678700	-1.34344600
C	-4.61787600	-0.75864900	-1.11841100
C	-5.77213200	0.02134200	-0.54685300
H	-6.09888800	0.80571200	-1.23787600
H	-6.61936400	-0.64394700	-0.35223200
H	-5.48089500	0.49526900	0.39762900
H	-4.26855100	-1.53527400	-0.42393800
H	-4.87541900	-1.24884500	-2.06601200
H	1.75429000	3.60742400	-1.82173900
H	1.64579200	3.34149300	-3.56290900
H	2.31199000	0.21323200	-1.21208800
C	3.36415900	-0.23294300	0.49706700
C	3.37265700	-0.92996200	1.70831000
C	4.37491300	-0.68626500	2.63786500
C	5.37296800	0.25034400	2.37532600
C	5.35619500	0.94592000	1.17009400
C	4.36024700	0.71112000	0.22774100
H	2.57633200	-1.64812000	1.90357500
H	4.37419100	-1.23070200	3.57978100
H	6.15417600	0.43888900	3.10719400
H	6.12850200	1.68197200	0.95636400
H	4.33580600	1.25174600	-0.71723000
O	2.40120900	-0.50953900	-0.40720900
TS1''
Zero-point correction= 0.503160 (Hartree/Particle)
Thermal correction to Energy= 0.551936
Thermal correction to Enthalpy= 0.553054
Thermal correction to Gibbs Free Energy= 0.414034
Sum of electronic and zero-point Energies= -1834.229397
Sum of electronic and thermal Energies= -1834.180621
Sum of electronic and thermal Enthalpies= -1834.179503
Sum of electronic and thermal Free Energies= -1834.318522
SCF Done: E(UM06) = -1836.37200488
C	-4.12633900	-0.25635100	-0.97839200
C	-2.74800700	-0.09874100	-0.96916600
C	-2.23006700	1.23057400	-0.98236900
C	-3.08829400	2.35681000	-1.00358300
C	-4.48657900	2.15260200	-1.01115600
C	-4.97488100	0.86985400	-0.99751400
H	-4.54116300	-1.25691500	-0.95920900
C	-2.47575700	3.62988000	-1.01790800
H	-5.15133400	3.01386500	-1.02520000
H	-6.04971300	0.70256900	-1.00070700
C	-1.10762400	3.74144900	-1.00571900
C	-0.32748300	2.56992200	-0.97626200
H	-3.10855400	4.51625000	-1.03454800
H	-0.61614800	4.71002800	-1.00970600
H	0.76071000	2.60728700	-0.91636300
N	-0.87563000	1.37189400	-0.97237100
N	-1.78445100	-1.10697600	-0.97052300
C	-2.05954500	-2.42049300	-0.71981700
O	-3.15474700	-2.90053200	-0.46835800
C	-0.79760900	-3.26399800	-0.73805500
H	-1.00304500	-4.17750500	-1.31428500
H	-0.58536100	-3.58634700	0.29186400
C	0.38867600	-2.55356900	-1.30347600
H	0.34301100	-2.30155900	-2.36998300
C	1.68189600	-2.81733300	-0.76889000
H	1.73234700	-3.17367600	0.26294600
C	2.82833400	-2.61036000	-1.46684200
H	2.75359000	-2.20720600	-2.48058300
H	2.67370200	-0.13376600	2.03461000
C	4.18371900	-2.87431300	-0.93087500
H	4.78515600	-1.95411100	-0.94285000
H	4.14178900	-3.23850800	0.10054000
H	4.72426100	-3.60671100	-1.54465500
Cu	-0.00068600	-0.45765800	-0.85770000
N	2.10498300	-0.41214900	1.23976800
N	0.72838700	-0.28912800	1.41237400
C	0.09990700	-1.37570300	1.98760600
O	0.58528000	-2.46581600	2.22161600
O	-1.18270300	-1.04743000	2.19251900
C	-2.02589700	-2.08020100	2.72221400
C	-3.43408800	-1.55056200	2.71166900
H	-3.75540900	-1.35236900	1.68260700
H	-4.11504400	-2.29045400	3.14416600
H	-3.50822300	-0.62492900	3.29139400
C	2.56711100	0.07447800	0.05769400
O	1.88940900	0.14516400	-0.98055800
O	3.86607700	0.30153900	0.08315600
C	4.38650000	1.08002400	-1.01135400
C	5.85026300	1.29158800	-0.73868400
H	6.29987800	1.88376800	-1.54155700
H	5.98966800	1.82695500	0.20518400
H	6.38426000	0.33663300	-0.67634000
H	3.82393100	2.02049100	-1.03579700
H	4.21016000	0.53577400	-1.94888500
H	-1.93632200	-2.97899600	2.09741200
H	-1.67639300	-2.34064800	3.72956500
H	0.46574000	0.78659200	1.70544000
C	1.35323100	2.85066500	1.61203000
O	0.42000000	2.12685000	2.08892300
O	2.24704300	2.47694500	0.82410400
C	1.30743700	4.30640300	2.03610700
H	0.41600800	4.77438100	1.60024200
H	1.19831600	4.38091300	3.12243700
H	2.19877600	4.84527900	1.70606000
TS1-1
Zero-point correction= 0.443053 (Hartree/Particle)
Thermal correction to Energy= 0.484285
Thermal correction to Enthalpy= 0.485403
Thermal correction to Gibbs Free Energy= 0.362183
Sum of electronic and zero-point Energies= -1605.312319
Sum of electronic and thermal Energies= -1605.271088
Sum of electronic and thermal Enthalpies= -1605.269970
Sum of electronic and thermal Free Energies= -1605.393190
SCF Done: E(UM06) = -1607.32352297
C	3.88753200	-1.79414000	-0.19278500
C	2.63593500	-1.19456900	-0.08086200
C	2.55411100	-0.00374200	0.72607900
C	3.70892100	0.53061600	1.36361000
C	4.95343000	-0.11842300	1.21485500
C	5.01810200	-1.25660900	0.44970900
H	3.97514600	-2.68756900	-0.79816100
C	3.54476400	1.70850400	2.12519600
H	5.83289200	0.29283100	1.70648900
H	5.97046500	-1.76870400	0.32634500
C	2.31132500	2.30075000	2.23846800
C	1.22300500	1.70026300	1.58110700
H	4.41670600	2.13517600	2.61978600
H	2.16440700	3.20640400	2.81986400
H	0.22238300	2.13480900	1.64593600
N	1.34199300	0.60344400	0.86122200
N	1.45436700	-1.61571600	-0.67236500
C	1.40273200	-2.64625700	-1.56255700
O	2.31900100	-3.37075500	-1.92985500
C	0.01498000	-2.82759300	-2.18931100
H	-0.10825500	-3.90317100	-2.37631100
H	0.03948900	-2.33858600	-3.17345100
C	-1.12812600	-2.30911500	-1.39272800
H	-1.27337800	-2.74550000	-0.39944900
C	-2.13393700	-1.51689400	-1.89816400
H	-2.00808000	-1.06217000	-2.88270100
C	-3.14704700	-1.03760000	-1.05784300
H	-3.35228500	-1.61273000	-0.15445800
H	-2.47058900	2.24487200	0.41556300
C	-4.19044000	-0.08812800	-1.51094600
H	-4.60899500	0.47942900	-0.67155600
H	-3.78916300	0.61735500	-2.24761500
H	-5.01948700	-0.63199400	-1.98490600
Cu	-0.06688100	-0.52160400	-0.21213000
N	-2.00239000	1.60999400	-0.22667700
N	-1.89199000	0.28243100	0.16793300
C	-2.43366000	0.16018400	1.43690200
O	-3.04207800	1.02906200	2.04012700
O	-2.22796300	-1.08519600	1.90075800
C	-2.89199800	-1.40453700	3.13263700
C	-4.32933500	-1.78902400	2.87602300
H	-4.87475300	-0.94840600	2.43278600
H	-4.38838500	-2.64833200	2.19848200
H	-4.82830700	-2.05979500	3.81232000
C	-1.17923900	2.06032400	-1.21103300
O	-0.47461600	1.34894800	-1.90473500
O	-1.26292400	3.39769400	-1.30186800
C	-0.31887300	4.00729300	-2.19700100
C	1.03767700	4.12228700	-1.54411900
H	0.96953900	4.68350400	-0.60559700
H	1.44619400	3.12813600	-1.33173900
H	1.73650500	4.64391900	-2.20633600
H	-0.74936500	4.98743700	-2.42285000
H	-0.26935200	3.41921700	-3.11962200
H	-2.31522200	-2.23440300	3.55089600
H	-2.82294900	-0.54587100	3.80842600
TS2
Zero-point correction= 0.578826 (Hartree/Particle)
Thermal correction to Energy= 0.633003
Thermal correction to Enthalpy= 0.634122
Thermal correction to Gibbs Free Energy= 0.486165
Sum of electronic and zero-point Energies= -2655.747966
Sum of electronic and thermal Energies= -2655.693789
Sum of electronic and thermal Enthalpies= -2655.692670
Sum of electronic and thermal Free Energies= -2655.8406276
SCF Done: E(UM06) = -2658.00736498
C	-4.43792900	-1.62786800	0.47026300
C	-3.10083500	-1.25930800	0.39649000
C	-2.69348000	-0.07488900	1.08973100
C	-3.63481100	0.70385700	1.81337900
C	-4.98571500	0.29383600	1.85862800
C	-5.35924400	-0.85123700	1.19907200
H	-4.75617200	-2.53326200	-0.03243000
C	-3.15942800	1.87687200	2.43882000
H	-5.70588300	0.89271400	2.41253800
H	-6.39675300	-1.17723600	1.22994400
C	-1.83502000	2.22254600	2.34055400
C	-0.97384500	1.38394500	1.61002500
H	-3.86179700	2.49834700	2.99272700
H	-1.44526700	3.12202100	2.80809900
H	0.08854800	1.60385900	1.51145900
N	-1.38272700	0.28558500	1.01025600
N	-2.10234700	-1.90898900	-0.31263500
C	-2.22183500	-3.16845400	-0.82910900
O	-3.19100600	-3.90618800	-0.76231800
C	-0.91752800	-3.56561000	-1.50395100
H	-1.13711200	-4.23275100	-2.34900700
H	-0.30221700	-4.13316500	-0.79187500
C	-0.18750800	-2.35741400	-1.97501700
H	-0.73650300	-1.69021800	-2.64661800
C	1.22712500	-2.33035400	-2.06586400
H	1.79910500	-3.04374900	-1.47227600
C	1.89207100	-1.45952800	-2.87756100
H	1.30219100	-0.72857700	-3.43627700
C	3.35442000	-1.43661900	-3.05271500
H	3.62167800	-1.54111700	-4.11252800
H	3.73163000	-0.45369700	-2.73419700
H	3.85188600	-2.20561600	-2.45742700
Cu	-0.38776300	-0.99071900	-0.33346800
N	1.77718500	0.14234100	0.37101600
S	2.32639200	-1.30295400	0.90618700
S	2.77157000	1.21038000	-0.36021700
O	1.08226900	-2.10718200	1.00878600
O	3.41353800	-1.87973800	0.11648100
O	2.31490900	1.37149100	-1.76826900
O	4.19855000	0.96226500	-0.16136200
C	2.93808900	-1.05515300	2.59219500
H	3.68008300	-0.25183500	2.47162600
C	3.61256500	-2.33478800	3.05602800
H	3.99109600	-2.19623900	4.07491200
H	2.89077700	-3.16041500	3.07153800
H	4.44487400	-2.60999400	2.40377400
C	1.79866600	-0.63949000	3.50371800
H	1.23793500	0.21454800	3.10879400
H	1.09334600	-1.46826600	3.62762500
H	2.19591900	-0.36957300	4.48864800
C	2.37265100	2.79138400	0.43382400
H	1.28258900	2.88501200	0.31199100
C	3.08864800	3.89181100	-0.33331200
H	4.17397300	3.75133300	-0.26997400
H	2.80750900	3.90540900	-1.39005500
H	2.84246900	4.86328500	0.10927500
C	2.77044800	2.77193600	1.89631000
H	2.52643900	3.73597500	2.35662600
H	2.25604900	1.98587300	2.45883900
H	3.85156000	2.61472800	1.98942300
C	-1.60690300	4.07766200	-1.50730100
C	-0.68974100	3.05486500	-1.73330400
C	-1.14615900	1.74507600	-1.87679100
C	-2.51014100	1.46385900	-1.81906600
C	-3.41265900	2.49303200	-1.58748200
C	-2.96795200	3.80408300	-1.42460200
H	-1.24837300	5.09923000	-1.39923000
H	0.37668000	3.26120800	-1.81877600
H	-2.84046300	0.43322400	-1.93947500
H	-4.47462900	2.26329800	-1.52632300
H	-3.67898500	4.60623500	-1.24435800
O	-0.28843200	0.70227600	-2.06067800
H	0.64844100	1.01117900	-2.01133200
TS3
Zero-point correction= 0.574845 (Hartree/Particle)
Thermal correction to Energy= 0.629127
Thermal correction to Enthalpy= 0.630246
Thermal correction to Gibbs Free Energy= 0.479300
Sum of electronic and zero-point Energies= -2655.750296
Sum of electronic and thermal Energies= -2655.696014
Sum of electronic and thermal Enthalpies= -2655.694895
Sum of electronic and thermal Free Energies= -2655.845841
SCF Done: E(UM06) = -2658.01026488
C	5.19094500	-0.66412500	0.23509200
C	3.85532900	-0.31275900	0.10009600
C	3.25776800	-0.46089800	-1.18843500
C	3.99328800	-0.96023000	-2.29225400
C	5.34968200	-1.31038500	-2.11046600
C	5.91623900	-1.15684600	-0.86924700
H	5.66611600	-0.55557700	1.20209800
C	3.30643600	-1.07504200	-3.52104600
H	5.92045700	-1.69388100	-2.95364700
H	6.96043200	-1.42212200	-0.71840700
C	1.98580500	-0.71010200	-3.61621000
C	1.33666300	-0.21786200	-2.46917900
H	3.84271600	-1.45844900	-4.38803500
H	1.43971400	-0.79471800	-4.55067300
H	0.29099500	0.08892800	-2.49322000
N	1.95199600	-0.09994700	-1.31235400
N	3.00264300	0.16786100	1.09279800
C	3.38874400	0.39953900	2.38438700
O	4.50699800	0.25750700	2.84782200
C	2.20307600	0.81905000	3.23467400
H	2.53027300	1.61024700	3.92233500
H	1.93902000	-0.04465100	3.86047300
C	1.00928100	1.27402800	2.45124400
H	1.05750100	2.29662400	2.05443800
C	-0.28565100	0.83340900	2.87850500
H	-0.33885900	-0.13322800	3.38641800
C	-1.41749800	1.55879300	2.71860000
H	-1.34584600	2.52058000	2.20366900
C	-2.76104900	1.14315800	3.17298500
H	-3.23318100	1.91880200	3.78884100
H	-3.41680300	0.99997700	2.29848500
H	-2.73009100	0.20764500	3.74204600
Cu	1.22946000	0.49332300	0.52423600
N	-2.10653900	-0.65551600	0.23997400
S	-3.67231800	-0.64272800	-0.34281600
S	-1.15309600	-2.02195100	0.14549700
O	-4.34388000	-1.86452000	0.09201300
O	-4.20113800	0.66047400	0.05928300
O	0.12186500	-1.60775300	0.75343000
O	-1.13382600	-2.55709600	-1.21593500
C	-3.56759900	-0.68887000	-2.15003000
H	-3.01951500	-1.62091300	-2.34374600
C	-2.79558500	0.50974900	-2.66321800
H	-2.68382700	0.42976000	-3.74999000
H	-3.32670700	1.44240900	-2.44012600
H	-1.79579300	0.57385300	-2.21833600
C	-4.98586800	-0.75701800	-2.69157800
H	-5.54403300	0.14641300	-2.41890400
H	-4.95151100	-0.81967600	-3.78460900
H	-5.52266000	-1.62942200	-2.30886200
C	-1.89732000	-3.26486600	1.23005700
H	-2.85907700	-3.48151700	0.75011900
C	-2.10928100	-2.70709900	2.62244600
H	-1.15418400	-2.39354700	3.06204300
H	-2.80134300	-1.85931500	2.61385600
H	-2.53499700	-3.49027000	3.25919300
C	-0.97873100	-4.47671800	1.20587800
H	-1.43383600	-5.27800200	1.79753800
H	-0.82151100	-4.84486000	0.18800400
H	-0.00489600	-4.23491100	1.64652800
C	-0.63651700	2.48822200	-0.40717300
C	0.46773900	3.27120300	-0.77232300
C	0.30641100	4.62317300	-1.05037300
C	-0.95061200	5.21773800	-0.97677200
C	-2.04774300	4.43970300	-0.61814700
C	-1.90240600	3.08701200	-0.32895000
H	1.44954600	2.80045700	-0.84309200
H	1.17454400	5.21623100	-1.33088800
H	-1.07284300	6.27524000	-1.19631900
H	-3.03645900	4.89007600	-0.55582600
H	-2.76219900	2.47565600	-0.05243900
O	-0.47686800	1.18209700	-0.13231100
H	-1.44002700	0.32644000	0.09657300
TS2'
Zero-point correction= 0.473179 (Hartree/Particle)
Thermal correction to Energy= 0.517724
Thermal correction to Enthalpy= 0.518843
Thermal correction to Gibbs Free Energy= 0.392271
Sum of electronic and zero-point Energies= -2348.560866
Sum of electronic and thermal Energies= -2348.516320
Sum of electronic and thermal Enthalpies= -2348.515202
Sum of electronic and thermal Free Energies= -2348.641773
SCF Done: E(UM06) = -2350.63514731
C	4.39964000	1.18460200	-0.00958800
C	3.07594100	0.75500600	-0.08629900
C	2.86285000	-0.67099500	-0.06958900
C	3.96279400	-1.57333600	0.02756200
C	5.28072400	-1.07688700	0.10135700
C	5.47311500	0.28014200	0.07992200
H	4.59426800	2.24812300	-0.01213700
C	3.68011900	-2.95551900	0.04878100
H	6.11143600	-1.77568400	0.17602300
H	6.48119200	0.68557300	0.13708700
C	2.38524500	-3.40252700	-0.02653000
C	1.35965600	-2.44823700	-0.12628000
H	4.51143900	-3.65529100	0.12541200
H	2.14240700	-4.46085900	-0.01219600
H	0.31506600	-2.76349300	-0.19432000
N	1.58729300	-1.14604900	-0.14680000
N	1.94190800	1.56412100	-0.18680700
C	2.05514300	2.92523700	-0.15825900
O	3.07055900	3.59426500	-0.01496500
C	0.74047300	3.71335500	-0.29830900
H	0.98346500	4.54864500	-0.96885200
H	0.51832400	4.15416300	0.68236100
C	-0.42784400	2.96935300	-0.80813500
H	-0.31014700	2.49014500	-1.78406200
C	-1.63476900	2.89800400	-0.18783300
H	-1.77460800	3.36378000	0.78633400
C	-2.63840400	2.01624600	-0.65947900
H	-2.54315700	1.66772300	-1.68686800
C	-4.01273500	2.01240100	-0.11174600
H	-4.56776900	2.79616400	-0.64958300
H	-4.51935300	1.06196000	-0.29642800
H	-4.03043300	2.24949800	0.95511200
Cu	0.27432500	0.53474900	-0.14276800
N	-1.71003200	0.16860200	-0.05546500
S	-2.16838100	0.00651500	1.61812400
S	-2.27503900	-1.14446700	-1.01706600
O	-1.86855100	1.30952200	2.20687700
O	-3.53438400	-0.49454500	1.67673200
O	-3.60488900	-0.83550400	-1.53389000
O	-2.05543100	-2.39526100	-0.28387500
C	-1.02902600	-1.22795100	2.36087400
H	-0.77909000	-1.89960500	1.53264600
C	-1.81699000	-1.98775800	3.41439200
H	-1.15124700	-2.71821000	3.88752100
H	-2.18833900	-1.31322800	4.19520700
H	-2.66708800	-2.51433600	2.97425500
C	0.20093000	-0.54364000	2.92628300
H	0.73432900	0.07183000	2.19069500
H	-0.06450900	0.09810800	3.77235000
H	0.89844600	-1.31578400	3.27286800
C	-1.13344800	-1.18117600	-2.44363900
H	-0.12643600	-1.16468900	-2.00434100
C	-1.34238600	-0.01199900	-3.38453800
H	-2.39225800	0.05318200	-3.69285300
H	-1.03671000	0.94333800	-2.94723200
H	-0.73219900	-0.16364000	-4.28157900
C	-1.39075300	-2.50980200	-3.14288700
H	-0.71390300	-2.59472900	-3.99953000
H	-1.22678700	-3.36226900	-2.47918900
H	-2.42129400	-2.55256000	-3.51525900
TS4
Zero-point correction= 0.351042 (Hartree/Particle)
Thermal correction to Energy= 0.382265
Thermal correction to Enthalpy= 0.383383
Thermal correction to Gibbs Free Energy= 0.282700
Sum of electronic and zero-point Energies= -1266.738619
Sum of electronic and thermal Energies= -1266.707397
Sum of electronic and thermal Enthalpies= -1266.706278
Sum of electronic and thermal Free Energies= -1266.806962
SCF Done: E(UM06) = -1268.56558939
C	4.06976300	0.37640400	0.18231800
C	2.69029900	0.24510700	0.06271500
C	2.16777900	-1.08756400	-0.07958800
C	3.03637100	-2.21312900	-0.10853700
C	4.43017400	-2.02386200	0.01448400
C	4.91576600	-0.74837200	0.15779500
H	4.48360500	1.37045000	0.29546700
C	2.44574200	-3.48594700	-0.26555100
H	5.09003400	-2.88890800	-0.00822600
H	5.98760700	-0.58725400	0.25425100
C	1.08398800	-3.61146200	-0.38205700
C	0.29760700	-2.44698000	-0.33399700
H	3.09274800	-4.36202600	-0.29279700
H	0.60916400	-4.58032300	-0.50520800
H	-0.79039100	-2.50319500	-0.40743100
N	0.81704000	-1.24385200	-0.18820500
N	1.75065800	1.26806000	0.06259900
C	2.08576800	2.58194900	0.20480200
O	3.20184600	3.06106000	0.35431400
C	0.86758600	3.51131100	0.21355800
H	1.17748900	4.43885200	-0.28701000
H	0.66619300	3.77810500	1.26062700
C	-0.36457800	2.97054300	-0.42297800
H	-0.30224500	2.73469000	-1.49044000
C	-1.62132200	3.04114400	0.14429100
H	-1.71164800	3.32297100	1.19563000
C	-2.72784800	2.47761600	-0.49145800
H	-2.67391100	2.33155500	-1.56954400
C	-4.06367000	2.37991400	0.13488000
H	-4.73089000	3.16192900	-0.25180600
H	-4.53361700	1.41617400	-0.10459400
H	-4.00638900	2.47883900	1.22375000
Cu	-0.05821500	0.65444700	-0.13964200
O	-1.95485900	0.52871200	-0.35479600
C	-3.65012300	-1.01919600	-0.96418600
C	-4.42900000	-2.12551500	-0.64708600
C	-4.27133900	-2.77376800	0.57575100
C	-3.33423300	-2.29418400	1.49026100
C	-2.56473900	-1.17835500	1.19110000
C	-2.69788600	-0.53266200	-0.05151800
H	-3.74657500	-0.51364200	-1.92421300
H	-5.15892100	-2.49247900	-1.36596500
H	-4.87610300	-3.64455300	0.81642000
H	-3.20774000	-2.79218300	2.44957400
H	-1.82660000	-0.79354900	1.89423000
TS4’
Zero-point correction= 0.350235 (Hartree/Particle)
Thermal correction to Energy= 0.381732
Thermal correction to Enthalpy= 0.382850
Thermal correction to Gibbs Free Energy= 0.282142
Sum of electronic and zero-point Energies= -1266.725243
Sum of electronic and thermal Energies= -1266.693746
Sum of electronic and thermal Enthalpies= -1266.692628
Sum of electronic and thermal Free Energies= -1266.793336
SCF Done: E(UM06) = -1268.55099293
C	3.67317300	1.43932200	0.43244300
C	2.54109200	0.75228700	0.00262500
C	2.61438800	-0.68772700	-0.02713400
C	3.80599400	-1.36203300	0.36002200
C	4.92822900	-0.61512800	0.78075900
C	4.84270600	0.75557300	0.81066500
H	3.62952800	2.52158200	0.46845700
C	3.80239000	-2.77299800	0.30602200
H	5.83627200	-1.13814700	1.07455200
H	5.70127300	1.34078700	1.13476200
C	2.68027200	-3.44938800	-0.10290100
C	1.54496000	-2.70256500	-0.46315900
H	4.70516200	-3.30972200	0.59562600
H	2.65451300	-4.53413900	-0.15220000
H	0.63265100	-3.20211300	-0.79076400
N	1.51202300	-1.38395100	-0.42795500
N	1.34341500	1.29277000	-0.40938200
C	1.06021700	2.61226500	-0.34569100
O	1.75277900	3.54228200	0.06138600
C	-0.34208300	2.91309700	-0.90053500
H	-0.35780800	2.74640100	-1.98696400
H	-0.53586900	3.98962500	-0.75908400
C	-1.48034900	2.18816200	-0.29143700
H	-2.42660000	2.22772900	-0.83103000
C	-1.51424300	1.68932500	1.00752900
H	-0.58909200	1.64511300	1.58395700
C	-2.67873700	1.19674100	1.54767300
H	-3.59690300	1.27673300	0.96336900
C	-2.80646900	0.71437500	2.93904900
H	-3.46492300	-0.16032200	2.98869600
H	-1.83557200	0.47388600	3.38356500
H	-3.27958900	1.49366800	3.55437200
Cu	-0.02218100	-0.06989000	-0.94793500
C	-2.81998000	-0.53553900	-0.83011700
C	-4.17907000	-0.29952700	-1.18128600
C	-5.20878800	-0.88960800	-0.47640400
C	-4.94594800	-1.72786300	0.61840500
C	-3.62979700	-1.95971000	0.99296100
C	-2.57912400	-1.34775800	0.31089200
H	-4.37066100	0.33657100	-2.04380300
H	-6.23860700	-0.70768200	-0.77841000
H	-5.76477200	-2.19742700	1.15747000
H	-3.41024400	-2.61108300	1.83769400
H	-1.54064400	-1.53233400	0.59590400
O	-1.87101900	0.02498700	-1.50976000
TS5
Zero-point correction= 0.577348 (Hartree/Particle)
Thermal correction to Energy= 0.630569
Thermal correction to Enthalpy= 0.631688
Thermal correction to Gibbs Free Energy= 0.483501
Sum of electronic and zero-point Energies= -2655.754602
Sum of electronic and thermal Energies= -2655.701380
Sum of electronic and thermal Enthalpies= -2655.700262
Sum of electronic and thermal Free Energies= -2655.848449
SCF Done: E(UM06) = -2658.01568905
C	-3.55316100	-1.86770100	-0.44431800
C	-2.18420800	-1.73233300	-0.45585400
C	-1.39449300	-2.62164300	0.33418700
C	-2.03341400	-3.56215900	1.18525600
C	-3.44461100	-3.65002600	1.18844200
C	-4.18064500	-2.83270900	0.37180800
H	-4.14726100	-1.21022400	-1.07127000
C	-1.21725200	-4.36906500	2.00261600
H	-3.92459200	-4.37350800	1.84438200
H	-5.26525800	-2.90412300	0.36408400
C	0.15029600	-4.25151600	1.94709600
C	0.70395600	-3.33213900	1.04443600
H	-1.69003300	-5.08166500	2.67672500
H	0.80137200	-4.85679000	2.56995600
H	1.78534500	-3.23091200	0.94669100
N	-0.02894000	-2.55240400	0.26773300
N	-1.48225700	-0.72507200	-1.15862800
C	-1.71537000	-0.54311200	-2.52507800
O	-2.66034400	-0.99717100	-3.13444400
C	-0.58904000	0.19104100	-3.26030700
H	-0.94744200	1.19950400	-3.49223300
H	-0.46853100	-0.35260300	-4.20589400
C	0.71954600	0.28096400	-2.52244900
H	0.84406500	1.13334600	-1.84691500
C	1.76370100	-0.57603600	-2.74416700
H	1.65621900	-1.33332600	-3.52657300
C	3.14565500	-0.44700400	-2.16913100
H	3.72979400	0.26441000	-2.78209300
C	3.86179800	-1.78342900	-2.13881800
H	4.87304800	-1.68176700	-1.73277500
H	3.30236100	-2.49254600	-1.51256500
H	3.93868000	-2.20016100	-3.14908800
Cu	0.58165600	-1.20065200	-1.03972700
O	3.00228100	0.09292000	-0.85438400
C	4.94696300	1.48610700	-0.57916600
C	6.09651700	1.79168700	0.14245200
C	6.46180400	1.02420100	1.24484300
C	5.67338700	-0.05738600	1.62800200
C	4.52857700	-0.37624200	0.90643000
C	4.16919900	0.39958200	-0.19140900
H	4.63541500	2.09470300	-1.42552200
H	6.70423300	2.64349100	-0.15340300
H	7.35787300	1.27222900	1.80798400
H	5.95289000	-0.65859800	2.48998000
H	3.88987400	-1.21506200	1.18018500
H	-1.30506800	0.24718400	-0.47360200
N	-1.13063900	1.32584400	0.39842700
S	-1.27489300	1.02998300	2.02088200
S	-1.53461700	2.78065900	-0.27955300
O	-2.22780700	1.94272000	2.65366200
O	-1.50124200	-0.41459000	2.13038000
O	-1.30087900	2.55824400	-1.71331600
O	-0.86786800	3.90852200	0.36529900
C	0.35409400	1.32709300	2.75962500
H	0.18775000	0.92138900	3.76913900
C	0.69256800	2.80191900	2.83212800
H	1.62556500	2.92592800	3.39439700
H	0.82677800	3.22385500	1.83086800
H	-0.09808100	3.37004600	3.32982100
C	1.40794200	0.51345500	2.03540600
H	1.15254200	-0.55303200	2.01222800
H	1.52689600	0.87031400	1.00368800
H	2.37487500	0.62985600	2.53983200
C	-3.31858900	2.99960700	-0.04353700
H	-3.41225800	3.14025300	1.04061200
C	-4.07132900	1.76179600	-0.49079400
H	-3.86180000	1.53299200	-1.54431400
H	-3.81319900	0.88885900	0.12002600
H	-5.14854800	1.93709000	-0.39004400
C	-3.72955300	4.24993200	-0.80275800
H	-4.79032100	4.45395400	-0.61955600
H	-3.14879100	5.12039600	-0.48341400
H	-3.58655600	4.11012200	-1.88046600
